# Supplementary material for: Weakly supervised learning of biomedical information extraction from curated data
Source: BMC Bioinformatics. 2016 Jan 11;17(Suppl 1):1. doi: 10.1186/s12859-015-0844-1 (PMC4847485; doi:10.1186/s12859-015-0844-1)
Supplement: Additional file 1 — Complete list of the features used for Task 2. (CSV 1.16 kb) [file 12859_2015_844_MOESM1_ESM.csv]

Feature	Type
Ethnicity mention token(s)	TF-IDF
POS tag of mention	TF-IDF
Section title of mention	TF-IDF
Extracted passage for mention (windowed)	TF-IDF
Extracted sentence for mention (full)	TF-IDF
Number of similar mentions in article	Integer
Position of mention in article	Integer
Position of mention in section	Integer
Length of sentence that mention appears in	Integer
Section title of mention is unknown	Boolean
Section title of mention is the beginning of article	Boolean
Section title of mention is not the beginning of article	Boolean
Institution words present (ex. Foundation)	Boolean
Institution phrases present (ex. National Health)	Boolean
Funding words present (ex. grant)	Boolean
Funding phrases present (ex. we thank)	Boolean
Initial words present (ex. meta-analyses)	Boolean
Initial phrases present (ex. discovery phase)	Boolean
Replication words present (ex. follow-up)	Boolean
Replication phrases present (ex. control checks)	Boolean
Persons words present (ex. individuals)	Boolean
Persons phrases present (ex. study participants)	Boolean
Ethnicity words present (ex. demographic)	Boolean
Address words present (ex. Telephone)	Boolean
Time period words present (ex. year)	Boolean
